# Supplementary material for: Exposure to Subclinical Doses of Fumonisins, Deoxynivalenol, and Zearalenone Affects Immune Response, Amino Acid Digestibility, and Intestinal Morphology in Broiler Chickens
Source: Toxins (Basel). 2025 Jan 1;17(1):16. doi: 10.3390/toxins17010016 (PMC11769399; doi:10.3390/toxins17010016)
Supplement: Supplementary file 1 [file toxins-17-00016-s001.zip]

Archive with 1 entries (1 files):
- toxins-3340080-supplementary.pdf
